# Supplementary material for: Influence of maternal folate depletion on Art3 DNA methylation in the murine adult brain; potential consequences for brain and neurocognitive health
Source: Mutagenesis. 2024 Feb 28;39(3):196–204. doi: 10.1093/mutage/geae007 (PMC11040152; doi:10.1093/mutage/geae007)
Supplement: geae007_suppl_Supplementary_Tables_1 [file geae007_suppl_supplementary_tables_1.xls]

## Sheet: Sheet1
Table 1. One-Sample Kolmogorov-Smirnov Test Results
		TSPO1	TSPO2	TSPO3	TSPO4	TSPOave	PCDHB6_1	PCDHB6_2	PCDHB6_3	PCDHB6_4	PCDHB6_5	PCDHB6_6	PCDHB6_ave	ART3_1	ART3_2	ART3_3	ART3_4	ART3_ave	WNT16_1	WNT16_2	WNT16_3	WNT16_4	WNT16_ave	RSP16_1	RSP16_2	RSP16_3	RSP16_4	RSP16_5	RSP16_6	RSP16_7	RSP16_ave
N		11	11	11	11	11	11	11	11	11	11	11	11	11	11	11	11	11	11	11	11	11	11	11	11	11	11	11	11	11	11
Normal Parametersa,b	Mean	89.9156	67.6748	78.8629	71.5594	77.0032	52.5505	10.0644	29.2136	54.2217	83.0937	61.6583	48.467	86.5808	87.8076	84.7071	83.8482	85.7359	90.9654	94.1281	90.4366	86.2128	90.4357	91.2063	91.2235	86.2183	96.7908	94.0975	95.0232	97.1184	93.0969
	Std. Deviation	2.36402	5.37798	4.80967	3.15459	3.17491	3.39081	2.95664	3.12775	2.34631	2.83308	4.49704	1.62406	7.7751	7.85106	8.57552	7.53835	7.85935	1.62053	1.66362	2.06657	1.82336	1.39668	1.97888	1.91927	2.46851	1.20128	1.59759	2.02059	1.62849	0.803307
Most Extreme Differences	Absolute	0.113278	0.14708	0.260953	0.274598	0.246646	0.155499	0.270797	0.235122	0.15368	0.16989	0.128528	0.166895	0.277545	0.26001	0.294742	0.333796	0.314019	0.210156	0.149476	0.228814	0.175191	0.230242	0.24509	0.16328	0.153039	0.100494	0.271083	0.15518	0.154505	0.183512
	Positive	0.113278	0.100135	0.170394	0.14089	0.148575	0.155499	0.270797	0.172383	0.115655	0.137528	0.128528	0.136717	0.1916	0.19199	0.225716	0.221433	0.196974	0.165615	0.149476	0.125219	0.0940252	0.174131	0.24509	0.16328	0.153039	0.0792738	0.271083	0.15518	0.154505	0.163969
	Negative	-0.0891754	-0.14708	-0.260953	-0.274598	-0.246646	-0.136689	-0.251089	-0.235122	-0.15368	-0.16989	-0.11419	-0.166895	-0.277545	-0.26001	-0.294742	-0.333796	-0.314019	-0.210156	-0.120911	-0.228814	-0.175191	-0.230242	-0.128912	-0.113638	-0.127692	-0.100494	-0.192017	-0.0934512	-0.136417	-0.183512
Test Statistic		0.113278	0.14708	0.260953	0.274598	0.246646	0.155499	0.270797	0.235122	0.15368	0.16989	0.128528	0.166895	0.277545	0.26001	0.294742	0.333796	0.314019	0.210156	0.149476	0.228814	0.175191	0.230242	0.24509	0.16328	0.153039	0.100494	0.271083	0.15518	0.154505	0.183512
Asymp. Sig. (2-tailed)		.200c,d	.200c,d	.035c	.020c	.060c	.200c,d	.024c	.090c	.200c,d	.200c,d	.200c,d	.200c,d	.018c	.036c	.008c	.001c	.003c	.189c	.200c,d	.112c	.200c,d	.107c	.064c	.200c,d	.200c,d	.200c,d	.023c	.200c,d	.200c,d	.200c,d
a. Test distribution is Normal.
b. Calculated from data.
c. Lilliefors Significance Correction.
d. This is a lower bound of the true significance.
